# Supplementary material for: Identification of cancer risk lncRNAs and cancer risk pathways regulated by cancer risk lncRNAs based on genome sequencing data in human cancers
Source: Sci Rep. 2016 Dec 19;6:39294. doi: 10.1038/srep39294 (PMC5171637; doi:10.1038/srep39294)
Supplement: Supplementary Dataset 1 [file srep39294-s2.xls]

## Sheet: gastric cancer data
Table 1. The SUPs in gastric cancer data found by the seven methods.
Methods	SUPs		Accuracy
	Report	No Report
IGSA(FDR<0.01)	35	13	0.7292
GSEA(default)	12	2	0.8571
DAVID(FDR<0.01)	6	1	0.8571
SPIA(pGFDR<0.01)	1	1	0.5
GSVA(FDR<0.01)	0	0	-
ssGSEA(FDR<0.01)	0	0	-
z-Score(FDR<0.01)	0	0	-
Table 2. TheSDPs in gastric cancer data found by the seven methods.
Methods	SDPs		Accuracy
	Report	No Report
IGSA(FDR<0.01)	29	9	0.7632
GSEA(default)	0	0	-
DAVID(FDR<0.01)	8	0	1
SPIA(pGFDR<0.01)	0	0	-
GSVA(FDR<0.01)	0	0	-
ssGSEA(FDR<0.01)	0	0	-
z-Score(FDR<0.01)	0	0	-

## Sheet: pancreatic cancer data
Table 3. The SUPs in pancreatic cancer data found by the seven methods.
Methods	SUPs		Accuracy
	Report	No Report
IGSA(FDR<0.01)	29	8	0.7838
GSEA(default)	6	2	0.75
DAVID(FDR<0.01)	13	3	0.7778
SPIA(pGFDR<0.01)	0	0	-
GSVA(FDR<0.01)	19	4	0.8261
ssGSEA(FDR<0.01)	18	8	0.6429
z-Score(FDR<0.01)	22	4	0.8462
Table 4. The SDPs in pancreatic cancer data found by the seven methods.
Methods	SDPs		Accuracy
	Report	No Report
IGSA(FDR<0.01)	5	1	0.8333
GSEA(default)	0	1	0
DAVID(FDR<0.01)	2	2	0.5
SPIA(pGFDR<0.01)	1	0	1
GSVA(FDR<0.01)	0	0	-
ssGSEA(FDR<0.01)	3	3	0.5
z-Score(FDR<0.01)	5	2	0.7143

## Sheet: ovarian cancer data
Supplementary table 1. Six cancer risk pathways found by Wilcoxon signed-rank test.
Pathway Name	Counts		database
	gene	lncRNA
APC-C-mediated degradation of cell cycle proteins	18	13	Wikipathways
Cyclin B2 mediated events	6	10	Reactome
PLK1 signaling events	44	10	PID
Beta defensins	39	21	PID
Defensins	10	22	Reactome
Mitotic Prometaphase	108	9	Reactome
