# Supplementary material for: Identification of cancer risk lncRNAs and cancer risk pathways regulated by cancer risk lncRNAs based on genome sequencing data in human cancers
Source: Sci Rep. 2016 Dec 19;6:39294. doi: 10.1038/srep39294 (PMC5171637; doi:10.1038/srep39294)
Supplement: Supplementary Dataset 2 [file srep39294-s3.xls]

## Sheet: Sheet1
Supplementary table 2. The significant p values of Cox regression analysis and log-rank test observed in six cancer datasets for each lncRNA
		Cox regression
	lncRNA	P value	Log rank	Functional annotation
Ensemble ID	gene name		P value
ENSG00000177738	CTD-2201E18	0.024003	0.0024	PRAD
ENSG00000181798	LINC00471	0.024	0.008	BRCA
ENSG00000197210	KB-1592A4	0.002	0.013	KIRC
ENSG00000205181	LINC00654	-	-	Multiple cancers
ENSG00000224046	AC005076	0.016	0.022	LUSC
ENSG00000225684	FAM225B	-	-	Multiple cancers
ENSG00000226853	AC010894	0.019	0.004	KIRC
ENSG00000227477	STK4-AS1	-	-	Multiple cancers
ENSG00000228109	MFI2-AS1	1e-05	0.025	KIRC
ENSG00000230561	LINC01183	-	-	Multiple cancers
ENSG00000231305	RP11-723O4	0.022	0.0018	PRAD
ENSG00000237181	AC147651	-	-	Multiple cancers
ENSG00000237310	GS1-124K5	-	-	Multiple cancers
ENSG00000241764	AC002467	0.018	0.005	LUSC
ENSG00000248008	-	-	-	Multiple cancers
ENSG00000253704	-	-	-	Multiple cancers
ENSG00000256092	RP13-942N8	0.004	0.014	KIRC
ENSG00000257698	RP11-620J15	-	-	Multiple cancers
ENSG00000260360	-	-	-	Multiple cancers
ENSG00000261441	-	-	-	Multiple cancers
ENSG00000261737	-	-	-	Multiple cancers
ENSG00000266053	NDUFV2-AS1	-	-	Multiple cancers
ENSG00000267475	CTD-2538C1	-	-	Multiple cancers
