# Supplementary material for: Identification of cancer risk lncRNAs and cancer risk pathways regulated by cancer risk lncRNAs based on genome sequencing data in human cancers
Source: Sci Rep. 2016 Dec 19;6:39294. doi: 10.1038/srep39294 (PMC5171637; doi:10.1038/srep39294)
Supplement: Supplementary Dataset 3 [file srep39294-s4.xls]

## Sheet: Sheet1
Supplementary table 3. Optimal cancer-related lncRNA for each cancer dataset
Optimal risk lncRNA
	BLCA	BRCA	KICH	KIRC	KIRP	LUAD	LUSC	PRAD
MFI2-AS1				√
AC147651						√	√
NRAV*	√		√		√
RP4-612B15*		√						√
