# Supplementary material for: Identification of cancer risk lncRNAs and cancer risk pathways regulated by cancer risk lncRNAs based on genome sequencing data in human cancers
Source: Sci Rep. 2016 Dec 19;6:39294. doi: 10.1038/srep39294 (PMC5171637; doi:10.1038/srep39294)
Supplement: Supplementary Dataset 4 [file srep39294-s5.xls]

## Sheet: Sheet1
Supplementary table 4.Summary of validation set analyzed in this study.									Supplementary table 1. six cancer risk pathways found by Wilcoxon signed-rank test.	Supplementary table 1. six cancer risk pathways found by Wilcoxon signed-rank test.	Supplementary table 1. six cancer risk pathways found by Wilcoxon signed-rank test.	Supplementary table 1. six cancer risk pathways found by Wilcoxon signed-rank test.	Supplementary table 1. six cancer risk pathways found by Wilcoxon signed-rank test.	Supplementary table 1. six cancer risk pathways found by Wilcoxon signed-rank test.	Supplementary table 1. six cancer risk pathways found by Wilcoxon signed-rank test.	Supplementary table 1. six cancer risk pathways found by Wilcoxon signed-rank test.	Supplementary table 1. six cancer risk pathways found by Wilcoxon signed-rank test.	Supplementary table 1. six cancer risk pathways found by Wilcoxon signed-rank test.	Supplementary table 1. six cancer risk pathways found by Wilcoxon signed-rank test.	Supplementary table 1. six cancer risk pathways found by Wilcoxon signed-rank test.	Supplementary table 1. six cancer risk pathways found by Wilcoxon signed-rank test.	Supplementary table 1. six cancer risk pathways found by Wilcoxon signed-rank test.	Supplementary table 1. six cancer risk pathways found by Wilcoxon signed-rank test.	Supplementary table 1. six cancer risk pathways found by Wilcoxon signed-rank test.	Supplementary table 1. six cancer risk pathways found by Wilcoxon signed-rank test.	Supplementary table 1. six cancer risk pathways found by Wilcoxon signed-rank test.	Supplementary table 1. six cancer risk pathways found by Wilcoxon signed-rank test.	Supplementary table 1. six cancer risk pathways found by Wilcoxon signed-rank test.	Supplementary table 1. six cancer risk pathways found by Wilcoxon signed-rank test.	Supplementary table 1. six cancer risk pathways found by Wilcoxon signed-rank test.	Supplementary table 1. six cancer risk pathways found by Wilcoxon signed-rank test.	Supplementary table 1. six cancer risk pathways found by Wilcoxon signed-rank test.	Supplementary table 1. six cancer risk pathways found by Wilcoxon signed-rank test.	Supplementary table 1. six cancer risk pathways found by Wilcoxon signed-rank test.	Supplementary table 1. six cancer risk pathways found by Wilcoxon signed-rank test.	Supplementary table 1. six cancer risk pathways found by Wilcoxon signed-rank test.	Supplementary table 1. six cancer risk pathways found by Wilcoxon signed-rank test.	Supplementary table 1. six cancer risk pathways found by Wilcoxon signed-rank test.	Supplementary table 1. six cancer risk pathways found by Wilcoxon signed-rank test.	Supplementary table 1. six cancer risk pathways found by Wilcoxon signed-rank test.	Supplementary table 1. six cancer risk pathways found by Wilcoxon signed-rank test.	Supplementary table 1. six cancer risk pathways found by Wilcoxon signed-rank test.	Supplementary table 1. six cancer risk pathways found by Wilcoxon signed-rank test.	Supplementary table 1. six cancer risk pathways found by Wilcoxon signed-rank test.	Supplementary table 1. six cancer risk pathways found by Wilcoxon signed-rank test.	Supplementary table 1. six cancer risk pathways found by Wilcoxon signed-rank test.	Supplementary table 1. six cancer risk pathways found by Wilcoxon signed-rank test.	Supplementary table 1. six cancer risk pathways found by Wilcoxon signed-rank test.	Supplementary table 1. six cancer risk pathways found by Wilcoxon signed-rank test.
Source/platform	Data type	Tissue/cancer name	ReadType	Exon number
TCGA/ IlluminaHiSeq RNASeqV2	RNA-seq	/KIRP	ab initio assemblyPaired end	≥2
TCGA/ IlluminaHiSeq RNASeqV2	RNA-seq	/LUSC	ab initio assemblyPaired end	≥2
TCGA/ IlluminaHiSeq RNASeq	RNA-seq	/BLCA	ab initio assemblyPaired end	≥2
TCGA/ IlluminaHiSeq RNASeq	RNA-seq	/BRCA	ab initio assemblyPaired end	≥2
TCGA/ IlluminaHiSeq RNASeq	RNA-seq	/HNSC	ab initio assemblyPaired end	≥2
TCGA/ IlluminaHiSeq RNASeq	RNA-seq	/KIRC	ab initio assemblyPaired end	≥2
TCGA/ IlluminaHiSeq RNASeq	RNA-seq	/LIHC	ab initio assemblyPaired end	≥2
TCGA/ IlluminaHiSeq RNASeq	RNA-seq	LUAD	ab initio assemblyPaired end	≥2
TCGA/ IlluminaHiSeq RNASeq	RNA-seq	LUSC	ab initio assemblyPaired end	≥2
TCGA/ IlluminaHiSeq RNASeq	RNA-seq	UCEC	ab initio assemblyPaired end	≥2
[truncated: 206 more columns]

## Sheet: Sheet2
Table 2 Summary of validation set analyzed in this study
Source/platform	Data type	Tissue/cancer name	Samples lncRNAs scope	ReadType	Exon number
TCGA/ IlluminaHiSeq RNASeqV2	RNA-seq	/KIRP	252 20 12727 3823	ab initio assemblyPaired end	≥2
TCGA/ IlluminaHiSeq RNASeqV2	RNA-seq	/LUSC	837 105 12727 6697	ab initio assemblyPaired end	≥2
TCGA/ IlluminaHiSeq RNASeq	RNA-seq	/BLCA	66 25 12727 4954	ab initio assemblyPaired end	≥2
TCGA/ IlluminaHiSeq RNASeq	RNA-seq	/BRCA	66 25 12727 4954	ab initio assemblyPaired end	≥2
TCGA/ IlluminaHiSeq RNASeq	RNA-seq	/HNSC	66 25 12727 4954	ab initio assemblyPaired end	≥2
TCGA/ IlluminaHiSeq RNASeq	RNA-seq	/KIRC	66 25 12727 4954	ab initio assemblyPaired end	≥2
TCGA/ IlluminaHiSeq RNASeq	RNA-seq	/LIHC	66 25 12727 4954	ab initio assemblyPaired end	≥2
TCGA/ IlluminaHiSeq RNASeq	RNA-seq	LUAD	66 25 12727 4954	ab initio assemblyPaired end	≥2
TCGA/ IlluminaHiSeq RNASeq	RNA-seq	LUSC	66 25 12727 4954	ab initio assemblyPaired end	≥2
TCGA/ IlluminaHiSeq RNASeq	RNA-seq	UCEC	66 25 12727 4954	ab initio assemblyPaired end	≥2

## Sheet: Sheet3
Samples lncRNAs scope	ReadType	Exon number
252 20 12727 3823	ab initio assemblyPaired end	≥2
837 105 12727 6697	ab initio assemblyPaired end	≥2
66 25 12727 4954	ab initio assemblyPaired end	≥2
448 67 5162	ab initio assemblyPaired end	≥2
518 58 6111	ab initio assemblyPaired end	≥2
374 52 4245	ab initio assemblyPaired end	≥2
