# Supplementary material for: Identification of cancer risk lncRNAs and cancer risk pathways regulated by cancer risk lncRNAs based on genome sequencing data in human cancers
Source: Sci Rep. 2016 Dec 19;6:39294. doi: 10.1038/srep39294 (PMC5171637; doi:10.1038/srep39294)
Supplement: Supplementary Dataset 5 [file srep39294-s6.xls]

## Sheet: Sheet1
Supplementary table 5. Summary of discovery set analyzed in this study
Source/platform	Data type	Tissue/cancer name	Samples lncRNAs genes scope	ReadType	Exon number
TCGA/ IlluminaHiSeq RNASeqV2	RNA-seq	BLCA	252 20 3823 550	ab initio assemblyPaired end	≥2
TCGA/ IlluminaHiSeq RNASeqV2	RNA-seq	BRCA	837 105 6697 400	ab initio assemblyPaired end	≥2
TCGA/ IlluminaHiSeq RNASeqV2	RNA-seq	KICH	66 25 4954 998	ab initio assemblyPaired end	≥2
TCGA/ IlluminaHiSeq RNASeqV2	RNA-seq	KIRC	448 67 5162 616	ab initio assemblyPaired end	≥2
TCGA/ IlluminaHiSeq RNASeqV2	RNA-seq	LUAD	518 58 6111 129	ab initio assemblyPaired end	≥2
TCGA/ IlluminaHiSeq RNASeqV2	RNA-seq	PRAD	374 52 4245 200	ab initio assemblyPaired end	≥2
